# Supplementary material for: Incubation of Horseradish Peroxidase near 50 Hz AC Equipment Promotes Its Disaggregation and Enzymatic Activity
Source: Micromachines (Basel). 2025 Mar 19;16(3):344. doi: 10.3390/mi16030344 (PMC11944298; doi:10.3390/mi16030344)
Supplement: Supplementary file 1 [file micromachines-16-00344-s001.zip]

Archive with 1 entries (1 files):
- micromachines-3383044-supplementary.pdf
